# Supplementary material for: Ketoanalogue Supplementation in Patients with Non-Dialysis Diabetic Kidney Disease: A Systematic Review and Meta-Analysis
Source: Nutrients. 2022 Jan 19;14(3):441. doi: 10.3390/nu14030441 (PMC8838123; doi:10.3390/nu14030441)
Supplement: Supplementary file 1 [file nutrients-14-00441-s001.zip]

Archive with 1 entries (1 files):
- nutrients-1537363-supplementary.pdf
